# Supplementary material for: Nicotine Neurotoxicity Involves Low Wnt1 Signaling in Spinal Locomotor Networks of the Postnatal Rodent Spinal Cord
Source: Int J Mol Sci. 2021 Sep 3;22(17):9572. doi: 10.3390/ijms22179572 (PMC8431663; doi:10.3390/ijms22179572)
Supplement: Supplementary file 1 [file ijms-22-09572-s001.zip]

Archive with 1 entries (1 files):
- ijms-1338937-supplementary.pdf
